# Supplementary material for: The Genetic and Molecular Analyses of Rare Candidate Germline BRIP1/FANCJ Variants Implicated in Hereditary Breast and Ovarian Cancers
Source: Int J Mol Sci. 2026 Jan 20;27(2):1037. doi: 10.3390/ijms27021037 (PMC12842359; doi:10.3390/ijms27021037)
Supplement: Supplementary file 1 [file ijms-27-01037-s001.zip]

Archive with 6 entries (6 files):
- 04_FigureS1_V10_09012026.png
- 05_FigureS2_V10_09012026.png
- 06_FigureS3_V10_09012026.png
- 07_FigureS4_V10_09012026.png
- ijms-3939313-18112015-supplementary-figures-13012026.pdf
- ijms-3939313-18112015-supplementary-tables-edited-20012026.xlsx
