# Supplementary material for: The Genetic and Molecular Analyses of Rare Candidate Germline BRIP1/FANCJ Variants Implicated in Hereditary Breast and Ovarian Cancers
Source: Int J Mol Sci. 2026 Jan 20;27(2):1037. doi: 10.3390/ijms27021037 (PMC12842359; doi:10.3390/ijms27021037)
Supplement: Supplementary file 1 [file ijms-27-01037-s001.zip › ijms-3939313-18112015-supplementary-tables-edited-20012026.xlsx]

## Sheet: Table S1
Table S1. Description of different study groups investigated in this study.
Study group	Participant investigated	Number of participants (or families) investigated	Ethnic or demographic background of participants2	Purpose of the study group	Status of pathogenic BRCA1 or BRCA2 variant (number of participants known to be positive)	Source of genetic information (number of participants subjected to different platform) in this study2	Source and selection criteria of the study groups (the sources of these study groups are described in detail in the references [76,124,125,126])
OC and BC families1	OC or BC	3 OC (3) or 4 BC (4)	FC	Determine candidate variants	Negative	Gene-panel testing1	Adult hereditary cancer clinics
OC families	OC	66 (47)	FC	Determine carrier frequency of candidate variants	Positive (35)	WES (44) and TaqMan® or Fluidigm® SNP Type™ genotyping (22)	RRCancer biobank (rrcancer.ca/en/home/) or adult hereditary cancer and [76,124]
HBOC families	OC or BC3	14 OC or 35 BC (49)3	FC	Determine carrier frequency of candidate variants	Positive (24)	WES (6) and TaqMan® or Fluidigm® SNP Type™ genotyping (43)	RRCancer biobank (rrcancer.ca/en/home/) and [76,124]
HBC families	BC	142 (142)	FC	Determine carrier frequency of candidate variants	Positive (59)	WES (68) and TaqMan® genotyping (74)	RRCancer biobank (rrcancer.ca/en/home/) and [76,124]
Sporadic OC cases	OC	435	FC	Determine carrier frequency of candidate variants	Positive (39)	WES (55) and TaqMan® or Fluidigm® SNP Type™ genotyping (380)	RRCancer biobank (rrcancer.ca/en/home/) and [76,124]
Sporadic BC cases	BC	563	FC	Determine carrier frequency of candidate variants	Positive (21)	TaqMan® or Sequenom iPLEX® Gold genotyping	RRCancer biobank (rrcancer.ca/en/home/) and [76,124]
Sequencing-based controls	Control	1025	FC	Determine carrier frequency of candidate variants in population-matched controls	Unknown	WGS - Gen3G (433), WES - MNI (422) and CARTaGENE (170)	Gen3G project; MNI project; and CARTaGENE (cartagene.qc.ca) and [76,124]
Genotyping-based controls	Control	8493	FC	Determine carrier frequency of candidate variants in population-matched controls	Unknown	SNP array genotyping	CARTaGENE (cartagene.qc.ca) and [76,124]
Additional OC cases	OC	764	FC	Identify additional carriers of candidate variants	Unknown	WES (45) and TaqMan® genotyping (489)	RRCancer biobank (rrcancer.ca/en/home/) and [76,124]
Sporadic early-onset OC cases	OC	52	FC	Identify additional variant carriers of candidate genes	Negative	WES	RRCancer biobank (rrcancer.ca/en/home/) and [76,124,125]
TCGA OC cases	OC	412	Various	Identify additional variant carriers of candidate genes	Unknown	WES or WGS	Pan-Cancer TCGA project and [76,124,126]
TCGA BC cases	BC	1076	Various	Identify additional variant carriers of candidate genes	Unknown	WES or WGS	Pan-Cancer TCGA project and [76,124,126]
Non-cancer controls	Control	134187	Various	Determine carrier frequency of candidate variants in controls	Unknown	WES	gnomAD v2.1.1 (gnomad.broadinstitute.org) and [76,124]
1 Ovarian cancer (OC) and breast cancer (BC) cases recruited from the province of Quebec who self-reported as French Canadian (FC) and tested positive for one of BRIP1 variants by gene-panel testing for pathogenic variants of the coding regions and 10 base pairs of flanking intronic regions of 23, 25 or 34 genes (20 base pairs of flanking regions of BRCA1 and BRCA2) as well as for large insertion…
2 Participants ethnicity and genetic data, including those from OC and BC cases from Pan-Cancer - The Cancer Genome Atlas (TCGA), derived from different platforms (WES: whole exome sequencing, WGS: whole genome sequencing, SNP array: single nucleotide polymorphism assay, TaqMan®, Fluidigm® SNP Type™ or Sequenom iPLEX® Gold genotyping) for determining carrier frequency of candidate variants descri…
3 BC case in closest familial relationship to OC within third-degree of kinship was genotyped as DNA from OC case was not available.

## Sheet: Table S2
Table S2. Frequencies of candidate variants identified in French Canadians with ovarian or breast cancers in different cancer-free populations in the Aggregation Genome Database.
Non-cancer population	Variant allele count	Total allele count	Homozygote counts	Variant allele frequency
	BRIP1 c.415T>G
Admixed American	5	59990	0	8.335e-05
African/African American	0	74888	0	0
Amish	0	912	0	0
Ashkenazi Jewish	0	29590	0	0
East Asian	0	44788	0	0
European (Finnish)	0	63986	0	0
European (non-Finnish)	88	1179322	0	7.462e-05
Middle Eastern	7	6072	0	0.001153
South Asian	0	91052	0	0
Remaining	4	62452	0	6.405e-05
XX	61	811934	0	7.513e-05
XY	43	801118	0	5.367e-05
Total	104	1613052	0	6.447e-05
	BRIP1 c.797C>T
Admixed American	3	60002	0	5e-05
African/African American	3	74980	0	4.001e-05
Amish	0	912	0	0
Ashkenazi Jewish	1	29600	0	3.378e-05
East Asian	11	44874	0	0.0002451
European (Finnish)	0	63996	0	0
European (non-Finnish)	18	1179776	0	1.526e-05
Middle Eastern	1	6062	0	0.000165
South Asian	3	91082	0	3.294e-05
Remaining	1	62502	0	1.6e-05
XX	16	812262	0	1.97e-05
XY	25	801524	0	3.119e-05
Total	41	1613786	0	2.541e-05
	BRIP1 c.1216G>T
Admixed American	0	59910	0	0
African/African American	0	74896	0	0
Amish	0	910	0	0
Ashkenazi Jewish	0	29594	0	0
East Asian	0	44880	0	0
European (Finnish)	0	64010	0	0
European (non-Finnish)	14	1179654	0	1.187e-05
Middle Eastern	0	6084	0	0
South Asian	0	91068	0	0
Remaining	0	62470	0	0
XX	6	812200	0	7.387e-06
XY	8	801276	0	9.984e-06
Total	14	1613476	0	8.677e-06
	BRIP1 c.2087C>T
Admixed American	2	60016	0	3.332e-05
African/African American	4	75034	0	5.331e-05
Amish	0	912	0	0
Ashkenazi Jewish	0	29604	0	0
East Asian	0	44872	0	0
European (Finnish)	1	64004	0	1.562e-05
European (non-Finnish)	108	1180000	0	9.153e-05
Middle Eastern	1	6060	0	0.000165
South Asian	0	91068	0	0
Remaining	4	62510	0	6.399e-05
XX	2	121576	0	1.645e-05
XY	14	146650	0	9.547e-05
Total	120	1614080	0	7.435e-05
	BRIP1 c.2990_2993delCAAA
Admixed American	0	59912	0	0
African/African American	0	74814	0	0
Amish	0	912	0	0
Ashkenazi Jewish	0	29596	0	0
East Asian	2	44896	0	4.455e-05
European (Finnish)	1	64008	0	1.562e-05
European (non-Finnish)	48	1179894	0	4.068e-05
Middle Eastern	0	6084	0	0
South Asian	1	90996	0	1.099e-05
Remaining	3	62460	0	4.803e-05
XX	31	812236	0	3.817e-05
XY	24	801336	0	2.995e-05
Total	55	1613572	0	3.409e-05
Population-based allele freqeuncies from the Aggregation Genome Database (gnomAD) v4.1.0 (gnomad.broadinstitute.org); based on last revision in Sept 2025.

## Sheet: Table S3
Table S3. All clinically reported BRIP1 variants identified in other ovarian or breast cancer study groups in this study.
Position1	Reference allele1	Alternative allele1	Coding change1	Amino acid change1	Exon or Intron1	Population ethnicity	Study group	Case ID (family ID)	Clinical classification2		Prediction score from affecting splicing in silico tools3														Allele frequencies in different populations5
									ClinVar interpretation	The American College of Medical Genetics and Genomics (ACMG) guidelines	SpliceAI Delta score of acceptor gain	SpliceAI Delta score of acceptor loss	SpliceAI Delta score of donor gain	SpliceAI Delta score of donor loss	REVEL score	MetaSNP score	MetaLR score	MetaSVM score	MetaRNN score	CADD PHRED score	EIGHN raw coding score	VEST score	AlphaMissense score	Number of in silico out of 9 tested predicted protein damaging	Allele frequencies in all populations	Alternative allele in Admixed American population	Alternative allele in African/African American populations	Alternative allele in Amish populations	Alternative allele in Ashkenazi Jewish populations	Alternative allele in East Asian populations	Alternative allele in European (Finnish) populations	Alternative allele in European (non-Finnish) populations	Alternative allele in Middle Eastern populations	Alternative allele in South Asian populations	Alternative allele in Remaining populations
61808588	G	A	c.797C>T	p.Thr266Met	Exone 7	FC	HBC families	PT0150 (F1636)	Uncertain significance	Uncertain significance	0	0	0	0	0.693	0.643	0.6567	0.5408	0.829892	28.7	0.896997	0.8	0.5661	5	2.541e-05	5e-05	4.001e-05	0	3.378e-05	0.0002451	0	1.526e-05	0.000165	3.294e-05	1.6e-05
61808588	G	A	c.797C>T	p.Thr266Met	Exone 7	FC	Sporadic OC cases	PT0167	Uncertain significance	Uncertain significance	0	0	0	0	0.693	0.643	0.6567	0.5408	0.829892	28.7	0.896997	0.8	0.5661	5	2.541e-05	5e-05	4.001e-05	0	3.378e-05	0.0002451	0	1.526e-05	0.000165	3.294e-05	1.6e-05
59926582	A	C	c.415T>G	p.Ser139Ala	Exon 5	FC	Sporadic BC cases	PT0168	Uncertain significance	Likely Benign	0	0	0	0	0.126	0.167	0.1629	0.8938	0.2691	25.7	0.5446	0.413	0.08829	3	6.447e-05	8.335e-05	0	0	0	0	0	7.462e-05	0.001153	0	6.405e-05
61808588	G	A	c.797C>T	p.Thr266Met	Exone 7	FC	Sporadic BC cases	PT0165	Uncertain significance	Uncertain significance	0	0	0	0	0.693	0.643	0.6567	0.5408	0.829892	28.7	0.896997	0.8	0.5661	5	2.541e-05	5e-05	4.001e-05	0	3.378e-05	0.0002451	0	1.526e-05	0.000165	3.294e-05	1.6e-05
61808588	G	A	c.797C>T	p.Thr266Met	Exone 7	FC	Sporadic BC cases	PT0166	Uncertain significance	Uncertain significance	0	0	0	0	0.693	0.643	0.6567	0.5408	0.829892	28.7	0.896997	0.8	0.5661	5	2.541e-05	5e-05	4.001e-05	0	3.378e-05	0.0002451	0	1.526e-05	0.000165	3.294e-05	1.6e-05
59876585	C	A	c.1216G>T	p.Ala406Ser	Exon 9	FC	Sporadic BC cases	PT0169	Uncertain significance	Likely Benign	0	0	0	0	0.096	0.458	0.2139	0.8076	0.4483	23.1	0.1576	0.374	0.1438	3	8.677e-06	0	0	0	0	0	0	1.187e-05	0	0	0
59876585	C	A	c.1216G>T	p.Ala406Ser	Exon 9	FC	Sporadic BC cases	PT0170	Uncertain significance	Likely Benign	0	0	0	0	0.096	0.458	0.2139	0.8076	0.4483	23.1	0.1576	0.374	0.1438	3	8.677e-06	0	0	0	0	0	0	1.187e-05	0	0	0
59853772	G	A	c.2087C>T	p.Pro696Leu	Exon 14	FC	Sporadic BC cases	PT0163	Uncertain significance	Uncertain significance	0	0	0	0	0.949	0.738	0.9339	1.0936	0.9719	29.8	0.9029	0.949	0.7269	9	7.435e-05	3.332e-05	5.331e-05	0	0	0	1.562e-05	9.153e-05	0.000165	0	6.399e-05
59926582	A	C	c.415T>G	p.Ser139Ala	Exon 5	FC	Additional OC cases	PT0120	Uncertain significance	Likely Benign	0	0	0	0	0.126	0.167	0.1629	0.8938	0.2691	25.7	0.5446	0.413	0.08829	3	6.447e-05	8.335e-05	0	0	0	0	0	7.462e-05	0.001153	0	6.405e-05
59876585	C	A	c.1216G>T	p.Ala406Ser	Exon 9	FC	Additional OC cases	PT0200	Uncertain significance	Likely Benign	0	0	0	0	0.096	0.458	0.2139	0.8076	0.4483	23.1	0.1576	0.374	0.1438	3	8.677e-06	0	0	0	0	0	0	1.187e-05	0	0	0
59853772	G	A	c.2087C>T	p.Pro696Leu	Exon 14	FC	Additional OC cases	PT0119	Uncertain significance	Uncertain significance	0	0	0	0	0.949	0.738	0.9339	1.0936	0.9719	29.8	0.9029	0.949	0.7269	9	7.435e-05	3.332e-05	5.331e-05	0	0	0	1.562e-05	9.153e-05	0.000165	0	6.399e-05
59761414	TTTG	-	c.2990_2993delCAAA	p.Thr997ArgfsTer61	Exon 20	FC	Additional OC cases	PT0156	Conflicting classifications of pathogenicity	Pathogenic	0	0	0	0	-	-	-	-	-	-	-	-	-	-	3.409e-05	0	0	0	0	4.455e-05	1.562e-05	4.068e-05	0	1.099e-05	4.803e-05
59937223	G	C	c.139C>G	p.Pro47Ala	Exon 3	Varies	TCGA OC cases	PT0280	Conflicting classifications of pathogenicity	Uncertain significance	0	0	0	0	0.698	0.612	0.514	0.013	0.703898	23.7	0.806	0.604	0.7248	5	0.0003551	9.996e-05	7.997e-05	0	0	0	3.125e-05	0.000456	0.0003301	4.392e-05	0.00024
59934508	TTGT	-	c.290_293delACAA	p.Asn97MetfsTer3	Exon 4	Varies	TCGA OC cases	PT0276	Pathogenic	Pathogenic	0	0	0	0	-	-	-	-	-	-	-	-	-	-	6.196e-06	0	0	0	0	0	0	2.542e-06	0	7.685e-05	0
59926602	-	T	c.395_396insA	p.Thr133HisfsTer9	Exon 5	Varies	TCGA OC cases	PT0277	Not Reported	Likely pathogenic	0	0	0	0	-	-	-	-	-	-	-	-	-	-	-	-	-	-	-	-	-	-	-	-	-
59878709	C	G	c.1045G>C	p.Ala349Pro	Exon 8	Varies	TCGA OC cases	PT0282	Pathogenic/Likely pathogenic	Pathogenic	0	0	0	0	0.635	0.608	0.412	0.084	0.877692	26	0.158	0.539	0.9793	5	3.408e-05	0	8.013e-05	0	3.378e-05	0	0	3.899e-05	0	0	3.201e-05
59878645	T	C	c.1109A>G	p.Asn370Ser	Exon 8	Varies	TCGA OC cases	PT0283	Uncertain significance	Likely Benign	0.11	0	0	0.22	0.477	0.497	0.4	0.278	0.908546	23.6	0.662	0.127	0.1199	4	1.239e-06	0	1.335e-05	0	0	0	0	8.476e-07	0	0	0
59857686	G	T	c.1871C>A	p.Ser624Ter	Exon 13	Varies	TCGA OC cases	PT0279	Pathogenic	Pathogenic	0	0	0	0	-	-	-	-	-	43	1.086	-	-	2	2.98e-05	0	4.009e-05	0	0	0	0	3.652e-05	0	1.099e-05	1.603e-05
59821942	T	A	c.2108A>T	p.Lys703Ile	Exon 15	Varies	TCGA OC cases	PT02786	Not Reported	Uncertain significance	0	0.01	0	0	0.754	0.213	0.604	0.213	0.902383	34	0.705	0.764	0.6707	6	3.037e-05	0	1.335e-05	0	0	0	0	3.985e-05	0	0	1.601e-05
59821941	-	GG	c.2109_2110insCC	p.Leu704ProfsTer2	Exon 15	Varies	TCGA OC cases	PT02786	Pathogenic	Likely pathogenic	0	0	0	0	-	-	-	-	-	-	-	-	-	-	-	-	-	-	-	-	-	-	-	-	-
59793364	G	A	c.2440C>T	p.Arg814Cys	Exon 17	Varies	TCGA OC cases	PT0281	Conflicting classifications of pathogenicity	Likely Benign	0	0	0	0	0.644	0.567	0.843	0.778	0.0204566	34	0.668	0.593	0.1873	4	0.000166	0	0	0	0	0.003677	0	9.344e-06	0	0.0008451	0.0002571
59878754	C	T	c.1000G>A	p.Ala334Thr	Exon 8	Varies	TCGA BC cases	PT0226	Uncertain significance	Uncertain significance	0	0	0	0	0.583	0.434	0.5328	0.0453	0.733715	26.3	0.694227	0.754	0.4455	5	1.983e-05	0	9.329e-05	0	0	0	0	1.865e-05	0	0	4.799e-05
59876546	G	A	c.1255C>T	p.Arg419Trp	Exon 9	Varies	TCGA BC cases	PT0223	Conflicting classifications of pathogenicity	Likely Benign	0	0	0	0	0.605	0.697	0.5933	0.2086	0.750226	25.9	0.417949	0.809	0.1902	5	0.0002678	0.0001002	6.682e-05	0	0.0002366	2.228e-05	0.0001406	0.0002831	0	0.000604	0.0002401
59876546	G	A	c.1255C>T	p.Arg419Trp	Exon 9	Varies	TCGA BC cases	PT0224	Conflicting classifications of pathogenicity	Likely Benign	0	0	0	0	0.605	0.697	0.5933	0.2086	0.750226	25.9	0.417949	0.809	0.1902	5	0.0002678	0.0001002	6.682e-05	0	0.0002366	2.228e-05	0.0001406	0.0002831	0	0.000604	0.0002401
59876546	G	A	c.1255C>T	p.Arg419Trp	Exon 9	Varies	TCGA BC cases	PT02256	Conflicting classifications of pathogenicity	Likely Benign	0	0	0	0	0.605	0.697	0.5933	0.2086	0.750226	25.9	0.417949	0.809	0.1902	5	0.0002678	0.0001002	6.682e-05	0	0.0002366	2.228e-05	0.0001406	0.0002831	0	0.000604	0.0002401
59870989	C	T	c.1442G>A	p.Gly481Asp	Exon 10	Varies	TCGA BC cases	PT02256	Conflicting classifications of pathogenicity	Likely Benign	0	0	0	0	0.761	0.469	0.646	0.3424	0.449541	25.1	0.645963	0.87	0.7179	6	7.898e-05	0	0	0	0	0.002798	0	1.7e-06	0	0	0
59871048	A	C	c.1383T>G	p.Tyr461Ter	Exon 10	Varies	TCGA BC cases	PT0218	Pathogenic	Likely pathogenic	0	0.4	0	0	-	-	-	-	-	37	-	-	-	-	1.242e-06	0	0	0	0	0	0	1.697e-06	0	0	0
59857621	C	T	c.1935+1G>A	-	Intron 13	Varies	TCGA BC cases	PT0284	Likely pathogenic	Pathogenic	0.18	0	0	0.77	-	-	-	-	-	34	-	-	-	-	-	-	-	-	-	-	-	-	-	-	-
59853812	C	G	c.2047G>C	p.Val683Leu	Exon 14	Varies	TCGA BC cases	PT0227	Uncertain significance	Uncertain significance	0	0	0	0	0.563	0.311	0.7492	0.4846	0.733767	24.7	0.584863	0.753	0.3358	6	3.098e-06	0	0	0	0	0	0	4.237e-06	0	0	0
59853788	T	-	c.2071del	p.Ile691PhefsTer11	Exon 14	Varies	TCGA BC cases	PT0222	Not Reported	Likely pathogenic	-	-	-	-	-	-	-	-	-	-	-	-	-	-	-	-	-	-	-	-	-	-	-	-	-
59820394	-	A	c.2359_2360insT	p.Pro787LeufsTer9	Exon 16	Varies	TCGA BC cases	PT0220	Not Reported	Likely pathogenic	-	-	-	-	-	-	-	-	-	-	-	-	-	-	-	-	-	-	-	-	-	-	-	-	-
59793412	G	A	c.2392C>T	p.Arg798Ter	Exon 17	Varies	TCGA BC cases	PT0221	Pathogenic	Pathogenic	0	0.17	0	0	-	-	-	-	-	40	0.62204	-	-	2	0.0002869	0.0001345	0.0001072	0	0	2.258e-05	0	0.0003478	0	3.483e-05	0.0005037
59761199	A	-	c.3208delT	p.Ser1070GlnfsTer8	Exon 20	Varies	TCGA BC cases	PT0219	Conflicting classifications of pathogenicity	Pathogenic	0.03	0	0	0	-	-	-	-	-	-	-	-	-	-	-	-	-	-	-	-	-	-	-	-	-
Candidate variants identified in hereditary breast cancer (HBC) or ovarian cancer (OC) families and cases of French Canadian (FC) or other ethnicities in The Cancer Genome Atlas (TCGA).
1 Annotation of candidate variants based on the BRIP1 MANE Select canonical transcript NM_032043.3/ENST00000259008.7 in National Center for Biotechnology Information (NCBI) and European Molecular Biology Laboratory – European Bioinformatics Institute (EMBL-EBI).
2 Variant clinical classifications by ClinVar database (ncbi.nlm.nih.gov/clinvar/) and American College of Medical Genetics (ACMG) guidelines; Database last accessed on Sep 2025.
3 Prediction scores by splicing in silico tools.
4 Prediction scores by conservation and damaging in silico tools.
5 Population-based allele frequencies from The Genome Aggregation Database (gnomAD) v4.1.0 (gnomad.broadinstitute.org).
6 Same case harbouring more than one variant.
(-): Not identified/applicable.

## Sheet: Table S4
Table S4. Clinico-pathological characteristics of ovarian or breast cancer cases carrying one of the BRIP1 candidate variants.
Associated study group	Sample ID (pedigree number)	Coding change1	Protein change1	Age range at diagnosis of breast cancer2	Age range at diagnosis of ovarian cancer2	Laterality of ovarian or breast cancer (side)2	Histopathology2	Tumour grade2,3	Disease stage2,3
BC clinical cases	PT0147 (F1641)	c.415T>G	p.Ser139Ala	40-49	-	Bilateral (Right)	Invasive lobular carcinoma	Moderate-grade	-
BC clinical cases	PT0147 (F1641)	c.415T>G	p.Ser139Ala	40-49	-	Bilateral (Left)	Invasive lobular carcinoma with lobular carcinoma in situ	Moderate/high-grade	-
BC clinical cases	PT0149 (F1642)	c.415T>G	p.Ser139Ala	30-39	-	Unilateral (left)	Invasive ductal carcinoma with lobular carcinoma and ductal carcinoma in situ	Moderate-grade	-
OC clinical cases	PT0150 (F1636)	c.797C>T	p.Thr266Met	-	50-59	Bilateral	Serous	High-grade	IIIC
OC clinical cases	PT0151 (F1645)	c.1216G>T	p.Ala406Ser	-	60-69	-	Serous	High-grade	-
OC clinical cases	PT0099 (F1628)	c.2087C>T	p.Pro696Leu	-	30-39	Bilateral	Serous	Low-grade	IIIC
BC clinical cases	PT0152 (F1646)	c.2990_2993delCAAA	p.Thr997ArgfsTer61	30-39	-	Unilateral (Left)	Invasive ductal carcinoma with ductal carcinoma in situ	Moderate/high-grade	-
BC clinical cases	PT0164 (F1656)	c.2990_2993delCAAA	p.Thr997ArgfsTer61	30-39	-	Unilateral (Right)	Invasive ductal carcinoma	-	-
HBC families	PT0055 (F1522)	c.797C>T	p.Thr266Met	40-49	-	Unilateral (Right)	Invasive ductal carcinoma	-	-
Sporadic OC cases	PT0167	c.797C>T	p.Thr266Met	-	80-89	Unilateral (Left)	Serous	Moderate-grade	IIC
Sporadic BC cases	PT0168	c.415T>G	p.Ser139Ala	40-49	-	Unilateral (Left)	Invasive ductal carcinoma	Ungraded	IIIA
Sporadic BC cases	PT0165	c.797C>T	p.Thr266Met	30-39	-	Unilateral (Right)	Ductal carcinoma in situ	-	-
Sporadic BC cases	PT0165	c.797C>T	p.Thr266Met	30-39	-	Unilateral (Left)	Invasive lobular carcinoma	Moderate-grade	IIB
Sporadic BC cases	PT0166	c.797C>T	p.Thr266Met	50-59	-	Unilateral (Left)	Invasive ductal carcinoma	Low-grade	-
Sporadic BC cases	PT0166	c.797C>T	p.Thr266Met	60-69	-	Unilateral (Left)	-	-	-
Sporadic BC cases	PT0169	c.1216G>T	p.Ala406Ser	30-39	-	Unilateral (Right)	Invasive ductal carcinoma	Moderate-grade	IIB
Sporadic BC cases	PT0170	c.1216G>T	p.Ala406Ser	30-39	-	Unilateral (Left)	Invasive ductal carcinoma with other types of carcinoma in situ	High-grade	-
Sporadic BC cases	PT0163	c.2087C>T	p.Pro696Leu	60-69	-	Unilateral (Right)	Invasive ductal carcinoma with invasive lobular carcinoma	Moderate-grade	IIA
Additional OC cases	PT0120	c.415T>G	p.Ser139Ala	-	60-69	-	Serous	High-grade	IVB
Additional OC cases	PT0200	c.1216G>T	p.Ala406Ser	-	60-69	Unilateral (Right)	Serous	High-grade	IIIC
Additional OC cases	PT0119	c.2087C>T	p.Pro696Leu	-	30-39	Bilateral	Serous	Moderate-grade	IIIB
Additional OC cases	PT0156	c.2990_2993delCAAA	p.Thr997ArgfsTer61	-	50-59	Unilateral (Left)	Serous	Ungraded	IC
1 Annotation of candidate variants based on the BRIP1 MANE Select canonical transcript NM_032043.3/ENST00000259008.7 in National Center for Biotechnology Information (NCBI) and European Molecular Biology Laboratory – European Bioinformatics Institute (EMBL-EBI).
2 Clinico-pathological characteristics of index cases and their personal history of cancer provided by hereditary cancer clinics or RRCancer Biobank if known by review pathology reports; tumour grading according to International Federation of Gynecology and Obstetrics (FIGO) criteria.
3 Tumour grade assessment based on the International Federation of Gynecology and Obstetrics (FIGO) criteria: low-grade, moderate-grade, high-grade and ungraded.
(-) : No information or not applicable.

## Sheet: Table S5
Table S5. All BRIP1 candidate variants identified in familial breast cancer cases and controls of French Canadians [48].
Position1	Reference allele1	Alternative allele1	Coding change1	Amino acid change1	Exon or Intron1	Variant type1	Protein domain1	Clinical classification2		Prediction score from affecting splicing in silico tools3				Prediction score from conservation and damaging in silico tools4												Number of in silico out of 9 tested predicted protein damaging	Population-based allele frequencies5											Allele frequencies in breast cancer cases from French Canadians of Quebec (Guénard et al., 2008)					Allele frequencies in cancer-free controls from French Canadians of Quebec (Guénard et al., 2008)
								ClinVar interpretation	The American College of Medical Genetics and Genomics (ACMG) guidelines	SpliceAI Delta score of acceptor gain	SpliceAI Delta score of acceptor loss	SpliceAI Delta score of donor gain	SpliceAI Delta score of donor loss	GERP++	PhastCons 100 way	PhyloP 100 way	REVEL	MetaSNP	MetaLR	MetaSVM	MetaRNN	CADD	EIGHN	VEST	AlphaMissense		Allele frequencies in all populations	Alternative allele in Admixed American population	Alternative allele in African/African American populations	Alternative allele in Amish populations	Alternative allele in Ashkenazi Jewish populations	Alternative allele in East Asian populations	Alternative allele in European (Finnish) populations	Alternative allele in European (non-Finnish) populations	Alternative allele in Middle Eastern populations	Alternative allele in South Asian populations	Alternative allele in Remaining populations	Total allele count	Variant allele count	Heterozygote counts	Homozygote counts	Variant allele frequency	Total allele count	Variant allele count	Heterozygote counts	Homozygote counts	Variant allele frequency
59941535	AAAAG	-	c.-141-785delCTTTT	-	5'UTR	5'UTR	-	Not reported	Benign	-	-	-	-	-	-	-	-	-	-	-	-	4.688	-	-	-	-	-	-	-	-	-	-	-	-	-	-		192	2	2	0	0.0104167	124	0	0	0	0
59941086	A	G	c.-141-331T>C	-	5'UTR	5'UTR	-	Not reported	Likely Benign	-	-	-	-	-	-	-	-	-	-	-	-	3.055	-	-	-	-	-	-	-	-	-	-	-	-	-	-		192	3	3	0	0.015625	122	2	2	0	0.0163934
59941035	C	A	c.-141-280G>T	-	5'UTR	5'UTR	-	Not reported	Likely Benign	-	-	-	-	-	-	-	-	-	-	-	-	7.152	-	-	-	-	-	-	-	-	-	-	-	-	-	-		192	1	1	0	0.00520833	122	0	0	0	0
59940819	C	A	c.-205G>T	-	Exon 1	5'UTR	-	Not reported	Likely Benign	0	0	0.01	0	-	-	-	-	-	-	-	-	9.292	-	-	-	-	-	-	-	-	-	-	-	-	-	-		192	75	41	17	0.390625	140	62	32	15	0.442857
59940810	T	C	c.-196A>G	-	Exon 1	5'UTR	-	Not reported	Likely Benign	0	0	0.03	0	-	-	-	-	-	-	-	-	0.772	-	-	-	-	-	-	-	-	-	-	-	-	-	-		192	1	1	0	0.00520833	140	0	0	0	0
59940752	A	G	c.-138T>C	-	Exon 1	5'UTR	-	Not reported	Likely Benign	0	0	0	0	-	-	-	-	-	-	-	-	8.698	-	-	-	-	-	-	-	-	-	-	-	-	-	-		192	1	1	0	0.00520833	140	0	0	0	0
59940633	C	T	c.-31+12G>A	-	Intron 1	Intronic	-	Benign	Benign	0.01	0	0.01	0.03	-	-	-	-	-	-	-	-	11.54	-	-	-	-	-	-	-	-	-	-	-	-	-	-		192	48	40	4	0.25	138	43	23	10	0.311594
59940623	C	G	c.-31+22G>C	-	Intron 1	Intronic	-	Not reported	Benign	0	0	0	0.01	-	-	-	-	-	-	-	-	8.114	-	-	-	-	-	-	-	-	-	-	-	-	-	-		192	1	1	0	0.00520833	138	1	1	0	0.00724638
59936995	A	G	c.205+162T>C	-	Intron 3	Intronic	-	Likely Benign	Benign	0	0	0	0	-	-	-	-	-	-	-	-	7.339	-	-	-	-	-	-	-	-	-	-	-	-	-	-		192	2	2	0	0.0104167	-	-	-	-	-
59934549	T	C	c.249A>G	p.Gln83Gln	Exon 4	Synonymous	-	Conflicting interpretations of pathogenicity​	Likely Benign	0	0	0	0	-	-	-	-	-	-	-	-	5.466	-	-	-	-	0.0001654	0	0.0001199	0	0	0	4.685e-05	0.0002	0	0	0.000304	192	1	1	0	0.00520833	144	0	0	0	0
59934343	T	C	c.379+76A>G	-	Intron 4	Intronic	-	Not reported	Likely Benign	0	0	0	0	-	-	-	-	-	-	-	-	7.874	-	-	-	-	-	-	-	-	-	-	-	-	-	-		192	1	1	0	0.00520833	144	0	0	0	0
59926840	T	A	c.380-223A>T	-	Intron 4	Intronic	-	Not reported	Uncertain Significance	0	0	0	0	-	-	-	-	-	-	-	-	8.627	-	-	-	-	-	-	-	-	-	-	-	-	-	-		192	1	1	0	0.00520833	144	0	0	0	0
59926838	T	-	c.380-226insA	-	Intron 4	Intronic	-	Benign	Benign	0	0	0	0	-	-	-	-	-	-	-	-	-	-	-	-	-	-	-	-	-	-	-	-	-	-	-		192	82	48	17	0.427083	144	50	28	11	0.347222
59926645	C	T	c.380-28G>A	-	Intron 4	Intronic	-	Benign/Likely benign​	Benign	0	0.01	0	0	-	-	-	-	-	-	-	-	2.025	-	-	-	-	0.01122	0.00597	0.001898	0	0.005992	0	0.006475	0.01353	0.01356	0.003502	0.01001	192	5	5	0	0.0260417	144	2	2	0	0.0138889
59926582	A	C	c.415T>G	p.Ser139Ala	Exon 5	Missense	MLH1 bining domain	Uncertain Significance	Likely Benign	0	0.14	0	0	5.95	1	5.685	0.126	0.167	0.1629	-0.8938	0.26906	25.7	0.544629	0.413	0.08829	2	6.447e-05	8.335e-05	0	0	0	0	0	7.462e-05	0.001153	0	6.405e-05	192	1	1	0	0.00520833	142	0	0	0	0
59924862	T	C	c.508-281A>G	-	Intron 5	Intronic	-	Benign	Benign	0	0	0	0	-	-	-	-	-	-	-	-	1.372	-	-	-	-	-	-	-	-	-	-	-	-	-	-		192	82	48	17	0.427083	136	50	28	11	0.367647
59924612	G	C	c.508-31C>G	-	Intron 5	Intronic	-	Benign	Benign	0	0	0	0	-	-	-	-	-	-	-	-	0.872	-	-	-	-	0.1703	0.1817	0.07274	0.05482	0.1665	0.5269	0.2644	0.1582	0.1366	0.1578	0.1778	192	24	18	3	0.125	136	15	15	0	0.110294
59924572	G	A	c.517C>T	p.Arg173Cys	Exon 6	Missense	-	Conflicting interpretations of pathogenicity​	Benign	0	0	0	0	5.26	1	4.085	0.284	0.742	0.3172	-0.3499	0.00795537	25.5	0.631034	0.507	0.2329	3	0.004805	0.00095	0.00112	0.09539	3.379e-05	0	0.002158	0.005996	0.0009904	0.0007467	0.003809	192	1	1	0	0.00520833	136	0	0	0	0
59924512	C	T	c.577G>A	p.Val193Ile	Exon 6	Missense	-	Benign/Likely benign​	Benign	0	0	0	0	5.26	0	-0.58	0.071	0.083	0.1941	-0.9417	0.0055663	0.001	-1.7643	0.035	0.06379	0	0.003951	0.003532	0.0006933	0.01316	0.0049	0	0.001109	0.00453	0.009415	0.002492	0.004097	192	2	2	0	0.0104167	136	1	1	0	0.00735294
59885923	T	C	c.823A>G	p.Ile275Val	Exon 7	Missense	Helicase Ia domain	Uncertain Significance	Likely Benign	0.01	0	0	0	5.29	1	5.657	0.105	0.266	0.1595	-0.972	0.281483	19.42	0.00205003	0.221	0.08699	1	6.197e-06	3.333e-05	0	0	0	0	0	5.086e-06	0	1.098e-05	1.601e-05	192	1	1	0	0.00520833	132	0	0	0	0
59878603	C	T	c.1140+11G>A	-	Intron 8	Intronic	-	Conflicting interpretations of pathogenicity​	Likely Benign	0	0	0	0	-	-	-	-	-	-	-	-	13.82	-	-	-	-	5.25e-05	0	1.341e-05	0	0	0	1.563e-05	6.51e-05	0.0001652	1.101e-05	6.452e-05	192	1	1	0	0.00520833	138	0	0	0	0
59878523	A	-	c.1140+91ins	-	Intron 8	Intronic	-	Not reported	Benign	0	0	0	0	-	-	-	-	-	-	-	-	0.38	-	-	-	-	-	-	-	-	-	-	-	-	-	-		192	153	33	60	0.796875	138	108	26	41	0.782609
59878416	G	C	c.1140+198C>G	-	Intron 8	Intronic	-	Benign	Benign	0	0	0	0	-	-	-	-	-	-	-	-	6.5	-	-	-	-	-	-	-	-	-	-	-	-	-	-		192	73	49	12	0.380208	134	49	31	9	0.365672
59876408	C	T	c.1340+53G>A	-	Intron 9	Intronic	-	Not reported	Uncertain Significance	0	0	0	0	-	-	-	-	-	-	-	-	11.12	-	-	-	-	9.485e-05	0	1.369e-05	0	0	0	0	0	0	0.001561	6.744e-05	192	1	1	0	0.00520833	144	0	0	0	0
59876352	C	T	c.1340+109G>A	-	Intron 9	Intronic	-	Benign	Benign	0	0	0	0	-	-	-	-	-	-	-	-	9.824	-	-	-	-	-	-	-	-	-	-	-	-	-	-		192	73	47	13	0.380208	144	49	31	9	0.340278
59861979	AGG	-	c.1474-196del	-	Intron 10	Intronic	-	Not reported	Benign	0	0	0	0	-	-	-	-	-	-	-	-	1.584	-	-	-	-	-	-	-	-	-	-	-	-	-	-		192	8	8	0	0.0416667	-	-	-	-	-
59861532	C	T	c.1628+99G>A	-	Intron 11	Intronic	-	Not reported	Benign	0	0	0	0	-	-	-	-	-	-	-	-	7.215	-	-	-	-	-	-	-	-	-	-	-	-	-	-		192	3	3	0	0.015625	-	-	-	-	-
59861468	C	T	c.1628+163G>A	-	Intron 11	Intronic	-	Not reported	Benign	0	0	0	0	-	-	-	-	-	-	-	-	3.154	-	-	-	-	-	-	-	-	-	-	-	-	-	-		192	1	1	0	0.00520833	-	-	-	-	-
59857809	C	G	c.1795-47G>C	-	Intron 12	Intronic	-	Benign	Benign	0	0	0.02	0	-	-	-	-	-	-	-	-	8.151	-	-	-	-	0.7495	0.5421	0.8566	0.8794	0.7428	0.7913	0.8028	0.7446	0.7732	0.7945	0.7615	192	46	30	8	0.239583	138	28	22	3	0.202899
59853755	C	T	c.2097+7G>A	-	Intron 14	Intronic	-	Conflicting interpretations of pathogenicity​	Benign	0	0	0	0	-	-	-	-	-	-	-	-	4.072	-	-	-	-	0.002923	0.001983	0.0005998	0	3.378e-05	0	0.001937	0.003622	0.00165	6.588e-05	0.002224	192	2	2	0	0.0104167	140	0	0	0	0
59820170	C	A	c.2379+204G>T	-	Intron 16	Intronic	-	Benign	Benign	0	0	0	0	-	-	-	-	-	-	-	-	8.538	-	-	-	-	-	-	-	-	-	-	-	-	-	-		192	37	31	3	0.192708	100	19	15	2	0.19
59820156	C	T	c.2379+218G>A	-	Intron 16	Intronic	-	Likely Benign	Benign	0	0	0	0	-	-	-	-	-	-	-	-	4.602	-	-	-	-	-	-	-	-	-	-	-	-	-	-		192	4	4	0	0.0208333	102	1	1	0	0.00980392
59820068	G	A	c.2379+306C>T	-	Intron 16	Intronic	-	Benign	Benign	0	0	0	0	-	-	-	-	-	-	-	-	0.535	-	-	-	-	-	-	-	-	-	-	-	-	-	-		192	37	31	3	0.192708	102	22	16	3	0.215686
59763465	T	C	c.2637G>A	p.Glu879Glu	Exon 19	Synonymous	-	Benign	Benign	0	0	0	0	-	-	-	-	-	-	-	-	9.957	-	-	-	-	0.687	0.8534	0.9085	0.5099	0.6947	0.8927	0.5149	0.6633	0.7847	0.7028	0.704	192	71	49	11	0.369792	142	43	29	7	0.302817
59763347	A	G	c.2755T>C	p.Ser919Pro	Exon 19	Missense	-	Benign	Benign	0	0	0	0	5.81	0.001	0.201	0.088		0	-0.9367	1.35989e-06	1.499	-1.16459	0.061	0.06379	0	0.5948	0.7768	0.6724	0.3714	0.5921	0.739	0.4267	0.5945	0.6576	0.4596	0.5972	192	108	48	30	0.5625	140	84	32	26	0.6
59763114	A	T	c.2905+83T>A	-	Intron 19	Intronic	-	Benign	Benign	0	0	0	0	-	-	-	-	-	-	-	-	14.96	-	-	-	-	-	-	-	-	-	-	-	-	-	-		192	62	40	11	0.322917	134	51	29	11	0.380597
59761587	C	T	c.2906-86G>A	-	Intron 19	Intronic	-	Not reported	Likely Benign	0	0	0	0	-	-	-	-	-	-	-	-	1.185	-	-	-	-	-	-	-	-	-	-	-	-	-	-		192	1	1	0	0.00520833	122	0	0	0	0
59760996	A	G	c.3411T>C	p.Tyr1137Tyr	Exon 20	Synonymous	-	Benign	Benign	0	0	0	0	-	-	-	-	-	-	-	-	9.031	-	-	-	-	0.5929	0.7718	0.6512	0.3703	0.5728	0.739	0.4267	0.5941	0.6541	0.4591	0.5931	192	89	49	20	0.463542	142	58	34	12	0.408451
59760529	T	C	c.*128A>G	-	3'UTR	3'UTR	-	Conflicting interpretations of pathogenicity​	Benign	0	0	0	0	-	-	-	-	-	-	-	-	4.871	-	-	-	-	-	-	-	-	-	-	-	-	-	-		192	3	3	0	0.015625	120	2	2	0	0.0166667
59760499	A	G	c.*158T>C	-	3'UTR	3'UTR	-	Benign	Benign	0	0	0	0	-	-	-	-	-	-	-	-	4.069	-	-	-	-	9.307e-06	0	1.333e-05	0	0	0	0	1.018e-05	0.0001729	0	1.602e-05	192	89	49	20	0.463542	142	56	32	12	0.394366
59760260	AG	-	c.*396_*397del	-	3'UTR	3'UTR	-	Uncertain Significance	Benign	0	0	0	0	-	-	-	-	-	-	-	-	1.223	-	-	-	-	-	-	-	-	-	-	-	-	-	-	-	192	1	1	0	0.00520833	126	2	2	0	0.015873
59760174	G	A	c.*483C>T	-	3'UTR	3'UTR	-	Benign	Benign	0	0	0	0	-	-	-	-	-	-	-	-	3.752	-	-	-	-	-	-	-	-	-	-	-	-	-	-	-	192	87	49	19	0.453125	124	49	29	10	0.395161
Variants sorted based on their genomic position; candidate variants identified in ovarian cancer (OC ) or breast cancer (BC) cases in our study bolded.
1 Annotation of candidate variants based on the BRIP1 MANE Select canonical transcript NM_032043.3/ENST00000259008.7 in National Center for Biotechnology Information (NCBI) and European Molecular Biology Laboratory – European Bioinformatics Institute (EMBL-EBI).
2 Variant clinical classifications by ClinVar database (ncbi.nlm.nih.gov/clinvar/) and American College of Medical Genetics (ACMG) guidelines; Database last accessed on June 2022.
3 Prediction scores by splicing in silico tools.
4 Prediction scores by conservation and damaging in silico tools.
5 Population-based allele frequencies from The Genome Aggregation Database (gnomAD) v4.1.0 (gnomad.broadinstitute.org).
6 Same case harbouring more than one variant.
(-): Not identified or not applicable.
References:
1. Guénard,F., Labrie,Y., Ouellette,G., Joly Beauparlant,C., Simard,J. and Durocher,F. (2008) Mutational analysis of the breast cancer susceptibility gene BRIP1 /BACH1/FANCJ in high-risk non-BRCA1/BRCA2 breast cancer families. Journal of Human Genetics, 10.1007/s10038-008-0285-z.

## Sheet: Table S6
Table S6. List of customized primers for site-directed mutagenesis.
Construct name	Primer sequence
BRIP1 NotI F	attGCGGCCGCATG GATTACAAGGATGACGACGATAAGTCTTCAATGTGGTCTGAATATA
BRIP1 PspXI R	att CCTCGAGTTTAAAACCAGGAAACATGCCTTTA
BRIP1 p.Ala349Pro F	GAAACTAAAGcCCTGTCCATATTACACAG
BRIP1 p.Ala349Pro F	TTCCCCAGGCTGACAAGT
BRIP1 p.Gln740His F	AATTACTGCAtGTGTACTATGAC
BRIP1 p.Gln740His R	CATCAAAATTTGTTTTTTCTCC
BRIP1 p.Ser139Ala F	TGCAAAGTTAgCTGCTAAGAAAC
BRIP1 p.Ser139Ala R	GCCAGAGTGGTTTTTTCAG
BRIP1 p.Thr266Met F	CTCCGGAGGAtGGCATATTCA
BRIP1 p.Thr266Met R	CTCTCTAGTAATCTGAGCAATC
BRIP1 p.Ala406Ser F	TCGGGAATCAtCAAGTTACAGTG
BRIP1 p.Ala406Ser R	GCACAGTCCTCGATGTTATG
BRIP1 p.Pro696Leu F	TGTTTCTTGCtATCTTACAAG
BRIP1 p.Pro696Leu R	CAAAATTCCTTGGCTCAC
BRIP1 p.Thr997ArgfsTer61 F	GAGAGTTAGCTGGTCAAG
BRIP1 p.p.Thr997ArgfsTer61 R	TTTGTTTGTTGAAAGTTGG
All customized primers using the human genome reference (GRCh37/hg19) and transcripts based on the National Center for Biotechnology Information (NCBI) - Reference Sequence (RefSeq) database; and BRIP1 variants annoatation based on (tark.ensembl.org/web/manelist/).
F: Forward primer; and R: Reverse primer.
